# Supplementary material for: Kinetic insights into the peroxygenase activity of cellulose-active lytic polysaccharide monooxygenases (LPMOs)
Source: Nat Commun. 2020 Nov 13;11:5786. doi: 10.1038/s41467-020-19561-8 (PMC7666214; doi:10.1038/s41467-020-19561-8)
Supplement: Supplementary file 3 — Source Data [file 41467_2020_19561_MOESM3_ESM.xlsx]

## Sheet: Table 1
Table 1.
	Reference reactiona	E and S of interest	[S]	[E]50 (nM)b	(kcat/Km)app for H2O2 (µM-1 s-1)c
	50 nM SmAA10A,	TrAA9A,	10 g L-1	432 ± 48 Sheet Figure 3 (panel B)	0.17 ± 0.02
	1.0 g L-1 CNW	Avicel	50 g L-1	284 ± 16 Sheet Figure 3 (panel B)	0.26 ± 0.01
			100 g L-1	312 ± 18 Sheet Figure 3 (panel B)	0.24 ± 0.01
		TrAA9A, Avicel		kcat/Km = 0.27 ± 0.02 µM-1 s-1 d Sheet Figure 4 (panel A)
	5 nM HRP,	TrAA9A,	10 g L-1	321 ± 45 Sheet Figure 5 (panel D)	0.11 ± 0.02
	0.2 mM ABTS	Avicel	50 g L-1	163 ± 23 Sheet Figure 5 (panel D)	0.22 ± 0.03
			100 g L-1	156 ± 21 Sheet Figure 5 (panel D)	0.23 ± 0.03
	1 nM HRP, 0.2 mM ABTS		100 g L-1	35 ± 5 Sheet Figure 5 (panel D)	0.21 ± 0.03
		TrAA9A, Avicel		kcat/Km = 0.26 ± 0.01 µM-1 s-1 d Sheet Figure 4 (panel A)
	50 nM SmAA10A,	NcAA9C,	0.2 mM	276 ± 6 Sheet Figure 3 (panel D)	0.27 ± 0.01
	1.0 g L-1 CNW	Glc5	0.5 mM	165 ± 9 Sheet Figure 3 (panel D)	0.46 ± 0.02
			1.0 mM	123 ± 4 Sheet Figure 3 (panel D)	0.61 ± 0.02
			2.0 mM	86 ± 3 Sheet Figure 3 (panel D)	0.87 ± 0.03
		NcAA9C, Glc5		kcat/Km = 1.19 ± 0.11 µM-1 s-1 d Sheet Figure 4 (panel B)
	5 nM HRP,	NcAA9C,	0.1 mM	246 ± 16 Sheet Figure 5 (panel B)	0.27 ± 0.02
	0.2 mM AmplexRed	Glc5	0.2 mM	154 ± 11 Sheet Figure 5 (panel B)	0.43 ± 0.03
			0.5 mM	87 ± 2 Sheet Figure 5 (panel B)	0.77 ± 0.02
			1.0 mM	83 ± 7 Sheet Figure 5 (panel B)	0.81 ± 0.06
		NcAA9C, Glc5		kcat/Km = 1.07 ± 0.10 µM-1 s-1 d Sheet Figure 4 (panel B)
	10 nM SmAA10A,	ScAA10C,	100 g L-1	101 ± 16 Sheet Figure 6 (panel B)	0.15 ± 0.02
	1.0 g L-1 CNW	Avicel
	1 nM HRP,	ScAA10C,	100 g L-1	57 ± 7 Sheet Figure 6 (panel B)	0.13 ± 0.02
	0.2 mM ABTS	Avicel
	Average values and errors of [E]50 were obtained using non-linear regression analysis of vref/Vlim versus [E] curves using programme STATISTICA 7.1 (Stat.Soft.Inc., USA). For vref/Vlim versus [E] curves see the worksheet in this Source Data file that is indicated in particular cell.
	Average values and errors of apparent kcat/Km were calculated using average values and errors of corresponding [E]50.
	Average values and errors of true kcat/Km were obtained using non-linear regression analysis of apparen kcat/Km versus [substrate] curves using programme STATISTICA 7.1 (Stat.Soft.Inc., USA). For apparent kcat/Km versus [substrate] curves see the worksheet in this Source Data file that is indicated in particular cell.

## Sheet: Figure 2
Figure 2 panel A.										Figure 2 panel B.
Release of soluble products ([NAGeq] (µM)) in time.										Dependency of vref/Vlim on [HRP]
[HRP]	0	nM
	[NAGeq] (µM)										vref (µM NAGeq/min), vref = Vlim in the case of [HRP]=0.									vref/Vlim
t (min)	Series A	Series B	Series C	Average	Error					[HRP] (nM)	Individual vref values			Average	Error	Relative Error (%)			[HRP] (nM)	Average	Error
0	0	0	0	0	0					0	0.137581	0.168712	0.146845	0.151046	0.0159848	10.5827			0	1	0.105827
10	2.07632	1.75219	1.5052	1.7779	0.286427					2	0.12971	0.134464	0.123111	0.129095	0.0057013	4.41635			2	0.854674	0.0904477
30	4.58744	5.90434	3.93472	4.80883	1.0033					7	0.0849952	0.0956973	0.0873658	0.0893527	0.00562092	6.29071			7	0.591559	0.062603
60	9.25221	9.93368	9.96652	9.71747	0.403262					15	0.0463128	0.0615875	0.0526607	0.0535203	0.00767356	14.3376			15	0.354331	0.0508027
120	16.6979	20.4696	17.3079	18.1585	2.02462					30	0.0204313	0.03304	0.0282806	0.0272506	0.00636718	23.3652			30	0.180413	0.0421539
										100	0.010618	0.0109707	0.00927503	0.0102879	0.000894724	8.69686			100	0.068111	0.00720799
[HRP]	2	nM													Error = standard deviation					Error = standard deviation
	[NAGeq] (µM)
t (min)	Series A	Series B	Series C	Average	Error														[E]50	8.9	0.7	nM
0	0	0	0	0	0
10	0.83687	1.08227	1.90864	1.27593	0.561514							The average value and error of [E]50 was derived using non-linear regression analysis of vref/Vlim versus [HRP] curves
30	3.2966	3.95842	3.12848	3.46117	0.438762
60	7.19096	7.89215	7.82425	7.63578	0.386725
120	15.3743	16.0414	14.8803	15.432	0.5827
[HRP]	7	nM
	[NAGeq] (µM)
t (min)	Series A	Series B	Series C	Average	Error
0	0	0	0	0	0
10	0.513584	0.825719		0.669651
30	2.40068	2.93803	2.34474	2.56115	0.327584
60	5.40867	5.74657	5.47623	5.54382	0.178803
120	9.95641	11.4363	10.3658	10.5862	0.764171
[HRP]	15	nM
	[NAGeq] (µM)
t (min)	Series A	Series B	Series C	Average	Error
0	0	0	0	0	0
10	0.301895	0.446724	1.67398	0.807534	0.753852
30	1.81923	2.78124	1.10459	1.90168	0.841361
60	3.9472	3.54327	3.9921	3.82752	0.24719
120	5.3186	7.51881	6.56979	6.46906	1.10355
[HRP]	30	nM
	[NAGeq] (µM)
t (min)	Series A	Series B	Series C	Average	Error
0	0	0	0	0	0
10	0.190518	0.15711	0.42444	0.257356	0.14566
30	1.03764	1.22734	0.736516	1.0005	0.24751
60	1.86393	2.27762	2.68047	2.27401	0.40828
120	2.38949	3.86863	3.22934	3.16249	0.741833
[HRP]	100	nM
	[NAGeq] (µM)
t (min)	Series A	Series B	Series C	Average	Error
0	0	0	0	0	0
10	-0.0544195	0.680773	0.379874	0.335409	0.369608
30	0.42444	0.46901	0.279617	0.391022	0.0990198
60	1.40595	0.402157	1.26082	1.02297	0.542518
120	1.05996	1.65164	1.09343	1.26834	0.332368
				Error = standard deviation

## Sheet: Figure 3
Figure 3 panel A.										Figure 3 panel B.																Figure 3 panel C.										Figure 3 panel D.
Release of soluble products ([NAGeq] (µM)) in time.										Dependency of vref/Vlim on [TrAA9A]																Release of soluble products ([NAGeq] (µM)) in time.										Dependency of vref/Vlim on [NcAA9C]
[TrAA9A]	0	nM								[Avicel]	50	g/L														[NcAA9C]	0	nM								[Glc5]	0.2	mM
	[NAGeq] (µM)										vref (µM NAGeq/min), vref = Vlim in the case of [TrAA9A]=0.									vref/Vlim							[NAGeq] (µM)										vref (µM NAGeq/min), vref = Vlim in the case of [NcAA9C]=0.									vref/Vlim
t (min)	Series A	Series B		Average						[TrAA9A] (nM)	Individual vref values			Average					[TrAA9A] (nM)	Average						t (min)	Series A	Series B		Average						[NcAA9C] (nM)	Individual vref values			Average					[NcAA9C] (nM)	Average
0	0	0		0						0	5.4122	5.1422		5.2772					0	1						0	0	0		0						0	6.5102	6.1766		6.3434					0	1
1	3.8584	4.90552		4.38196						100	3.8256	3.579		3.7023					100	0.701565						1	7.37055	6.48728		6.92892						50	5.4814	5.1199		5.30065					50	0.835617
2	10.3327	10.7219		10.5273						400	2.427	2.0916		2.2593					400	0.428125						2	11.6517	12.9973		12.3245						100	4.7941	4.6913		4.7427					100	0.747659
5	27.9128	24.2738		26.0933						750	1.6199	1.3864		1.50315					750	0.284839						5	32.1727	32.2536		32.2131						200	3.2832	4.1101		3.69665					200	0.582755
10	53.1818	51.7496		52.4657						1500	0.9489	0.8989		0.9239					1500	0.175074						10	62.7899	60.1079		61.4489						400	2.4395	2.637		2.53825					400	0.40014
																			[E]50	283.938	16.0673	nM																							[E]50	275.958	6.48468	nM
[TrAA9A]	100	nM								[Avicel]	10	g/L														[NcAA9C]	50	nM
	[NAGeq] (µM)										vref (µM NAGeq/min), vref = Vlim in the case of [TrAA9A]=0.									vref/Vlim							[NAGeq] (µM)									[Glc5]	0.5	mM
t (min)	Series A	Series B		Average						[TrAA9A] (nM)	Individual vref values			Average					[TrAA9A] (nM)	Average						t (min)	Series A	Series B		Average							vref (µM NAGeq/min), vref = Vlim in the case of [NcAA9C]=0.									vref/Vlim
0	0	0		0						0	4.3325	5.5559		4.9442					0	1						0	0	0		0						[NcAA9C] (nM)	Individual vref values			Average					[NcAA9C] (nM)	Average
1	5.19579	4.00657		4.60118						100	3.4431	4.1024		3.77275					100	0.763066						1	4.77731	5.09001		4.93366						0	5.6106	6.0919	5.2959	5.66613					0	1
2	8.26679	7.64649		7.95664						400	2.176	2.6544		2.4152					400	0.488492						2	10.012	8.84026		9.42612						10	5.3368	5.0057		5.17125					10	0.912659
5	20.25	18.4678		19.3589						750	1.6009	2.1371		1.869					750	0.378019						5	25.5464	23.0277		24.2871						100	3.5392	3.315		3.4271					100	0.604839
10	38.7209	35.9607		37.3408						1500	1.3646	1.5464		1.4555					1500	0.294385						10	50.548	39.2825		44.9152						200	2.692	2.4421		2.56705					200	0.453051
																																				400	1.9063	1.6841		1.7952					400	0.31683
																			[E]50	432.133	48.407	nM
[TrAA9A]	400	nM								[Avicel]	100	g/L														[NcAA9C]	100	nM																	[E]50	164.543	8.77149	nM
	[NAGeq] (µM)										vref (µM NAGeq/min), vref = Vlim in the case of [TrAA9A]=0.									vref/Vlim							[NAGeq] (µM)
t (min)	Series A	Series B		Average						[TrAA9A] (nM)	Individual vref values			Average					[TrAA9A] (nM)	Average						t (min)	Series A	Series B		Average						[Glc5]	1	mM
0	0	0		0						0	4.7105	4.7099	4.9193	4.7799					0	1						0	0	0		0							vref (µM NAGeq/min), vref = Vlim in the case of [NcAA9C]=0.									vref/Vlim
1	3.02864	2.32559		2.67712						100	3.8367	3.4803		3.6585					100	0.765393						1	3.83371	4.46032		4.14702						[NcAA9C] (nM)	Individual vref values			Average					[NcAA9C] (nM)	Average
2	5.83772	4.44459		5.14115						400	2.6712	1.7986		2.2349					400	0.467562						2	7.64196	6.43086		7.03641						0	6.2744	6.0151		6.14475					0	1
5	13.9407	11.0407		12.4907						750	1.2983	1.2975		1.2979					750	0.271533						5	19.1924	16.0033		17.5979						50	5.0741	3.9305		4.5023					50	0.732707
10	24.3651	20.9494		22.6572						1500	0.7105	0.677		0.69375					1500	0.145139						10	34.8311	30.9353		32.8832						100	3.4907	3.0445		3.2676					100	0.531771
																																				200	2.3241	2.3286		2.32635					200	0.378591
																			[E]50	312.475	18.2532	nM														400	1.6236	1.3347		1.47915					400	0.240718
[TrAA9A]	750	nM																								[NcAA9C]	200	nM
	[NAGeq] (µM)																										[NAGeq] (µM)																		[E]50	123.026	4.21737	nM
t (min)	Series A	Series B		Average																						t (min)	Series A	Series B		Average
0	0	0		0						The average value and error of [E]50 was derived using non-linear regression analysis of vref/Vlim versus [TrAA9A] curves																0	0	0		0						[Glc5]	2	mM
1	2.04377	1.96775		2.00576																						1	3.11603	3.19223		3.15413							vref (µM NAGeq/min), vref = Vlim in the case of [NcAA9C]=0.									vref/Vlim
2	3.39849	4.15253		3.77551																						2	5.04726	5.12377		5.08551						[NcAA9C] (nM)	Individual vref values			Average					[NcAA9C] (nM)	Average
5	8.41406	8.01993		8.21699																						5	12.9081	12.9858		12.9469						0	6.1513	5.4432		5.79725					0	1
10	16.3418	14.2066		15.2742																						10	23.3804	23.4599		23.4201						50	4.0403	3.4821		3.7612					50	0.64879
																																				100	2.7136	2.3515		2.53255					100	0.436854
																																				200	1.9707	1.5917		1.7812					200	0.307249
[TrAA9A]	1500	nM																								[NcAA9C]	400	nM								400	1.1924	1.0087		1.10055					400	0.18984
	[NAGeq] (µM)																										[NAGeq] (µM)
t (min)	Series A	Series B		Average																						t (min)	Series A	Series B		Average															[E]50	86.349	3.40265	nM
0	0	0		0																						0	0	0		0
1	1.2953	0.773187		1.03424																						1	2.79119	1.77106		2.28112
2	2.54714	2.01247		2.27981																						2	5.03601	4.65139		4.8437
5	4.76832	5.46822		5.11827																						5	9.3304	7.84336		8.58688
10	9.78696	8.77903		9.28299																						10	16.8926	13.7642		15.3284							The average value and error of [E]50 was derived using non-linear regression analysis of vref/Vlim versus [NcAA9C] curves

## Sheet: Figure 4
Figure 4 panel A.												Figure 4 panel B.
Dependency of apparent kcat/Km of TrAA9A for H2O2 on [Avicel].												Dependency of apparent kcat/Km of NcAA9C for H2O2 on [Glc5].
	SmAA10A/CNW refernce reaction												SmAA10A/CNW refernce reaction
	Apparent kcat/Km for H2O2 (1/µM*s)												Apparent kcat/Km for H2O2 (1/µM*s)
[Avicel] g/L	Average	Error										[Glc5] mM	Average	Error
0	0											0	0
10	0.173558	0.0194417										0.2	0.271781	0.00638652
50	0.264142	0.0149471										0.5	0.455807	0.0242982
100	0.240019	0.0140207										1	0.609626	0.0208981
												2	0.868568	0.0342266
TRUE	kcat/Km	0.269346	0.0188844	1/(uM*s)
	S0.5	5.1536	2.17393	g/L							TRUE	kcat/Km	1.18545	0.1107	1/(uM*s)
												S0.5	0.807888	0.175695	mM
Average is calculated based on average [E]50 at particular [Avicel] (Sheet Figure 3 panel B)
Error is calculated based on error of [E]50 at particular [Avicel] (Sheet Figure 3 panel B)												Average is calculated based on average [E]50 at particular [Glc5] (Sheet Figure 3 panel D)
												Error is calculated based on error of [E]50 at particular [Glc5] (Sheet Figure 3 panel D)
	HRP/ABTS refernce reaction												HRP/AR refernce reaction
	Apparent kcat/Km for H2O2 (1/µM*s)												Apparent kcat/Km for H2O2 (1/µM*s)
[Avicel] g/L	Average	Error										[Glc5] mM	Average	Error
0	0											0	0
10	0.110755	0.015566										0.1	0.272375	0.0173383
50	0.217985	0.0305842										0.2	0.434905	0.0312981
100	0.227029	0.030133										0.5	0.765756	0.0179273
												1	0.805801	0.0632892
TRUE	kcat/Km	0.264063	0.0114188	1/(uM*s)
	S0.5	13.1477	2.29429	g/L							TRUE	kcat/Km	1.06936	0.101302	1/(uM*s)
												S0.5	0.267263	0.0684651	mM
Average is calculated based on average [E]50 at particular [Avicel] (Sheet Figure 5 panel D)
Error is calculated based on error of [E]50 at particular [Avicel] (Sheet Figure 5 panel D)												Average is calculated based on average [E]50 at particular [Glc5] (Sheet Figure 5 panel B)
												Error is calculated based on error of [E]50 at particular [Glc5] (Sheet Figure 5 panel B)

## Sheet: Figure 5
Figure 5 panel A.										Figure 5 panel B.																Figure 5 panel C.										Figure 5 panel D.
Oxidation of AR by HRP (revealed as absorbance at 570 nM)										Dependency of vref/Vlim on [NcAA9C]																Oxidation of ABTS (measured as consumption of AscA) in time.										Dependency of vref/Vlim on [TrAA9A]
[NcAA9C]	0	nM								[Glc5]	0.1	mM														[TrAA9A]	0	nM								[Avicel]	10	g/L
	Absorbance at 570 nM										vref (dA 570 nm/min), vref = Vlim in the case of [NcAA9C]=0.									vref/Vlim							[AscA] (µM)										vref (µM AscA/min), vref = Vlim in the case of [TrAA9A]=0.									vref/Vlim
t (min)	Series A	Series B		Average						[NcAA9C] (nM)	Individual vref values			Average					[NcAA9C] (nM)	Average						t (min)	Series A	Series B	Series C	Series D	Average	Error				[TrAA9A] (nM)	Individual vref values			Average	Error	Relative Error (%)			[TrAA9A] (nM)	Average	Error
0.333333	0.089	0.094		0.0915						0	0.0651	0.0702		0.06765					0	1						20	92.8125	77.9688	83.4062	85.5938	84.9453	6.14693				0	1.0898	1.3711	1.082	1.18097	0.164706	13.9468			0	1	0.139468
0.5	0.098	0.104		0.101						20	0.0595	0.064		0.06175					20	0.912786						40	64.0625	49.6875	55.2812	54.5	55.8828	5.98786				100	0.804688	0.792969	0.71875	0.772135	0.0466029	6.03559			100	0.653816	0.0911861
0.833333	0.119	0.127		0.123						50	0.0549	0.0609		0.0579					50	0.855876						60	46.25	21.5625	25.4375	23.7187	29.2422	11.4488				200	0.667969	0.796875	0.722656	0.729167	0.0646993	8.87304			200	0.617432	0.0861117
1.33333	0.153	0.165		0.159						100	0.0465	0.0521		0.0493					100	0.728751																400	0.542969	0.582031	0.648438	0.591146	0.0533219	9.02009			400	0.500561	0.069812
2.33333	0.221	0.24		0.2305						200	0.0348	0.0425		0.03865					200	0.571323																700	0.364583	0.425781	0.447917	0.41276	0.0431656	10.4578			700	0.349511	0.0487454
3.33333	0.281	0.305		0.293						400	0.0239	0.0212		0.02255					400	0.333333						[TrAA9A]	100	nM
4.33333	0.333	0.361		0.347																							[AscA] (µM)
5.33333	0.378	0.409		0.3935															[E]50	245.985	15.6584	nM				t (min)	Series A	Series B	Series C	Average	Error														[E]50	320.528	45.0484	nM
																										20	83.4375	96.7969	98.5625	92.9323	8.26999
																										40	65.7813	78.6719	76.5312	73.6615	6.90788					[Avicel]	50	g/L
[NcAA9C]	10	nM								[Glc5]	0.2	mM														60	47.1875	59.9219	55.75	54.2865	6.49211						vref (µM AscA/min), vref = Vlim in the case of [TrAA9A]=0.									vref/Vlim
	Absorbance at 570 nM										vref (dA 570 nm/min), vref = Vlim in the case of [NcAA9C]=0.									vref/Vlim																[TrAA9A] (nM)	Individual vref values					Average	Error	Relative Error (%)	[TrAA9A] (nM)	Average	Error
t (min)	Series A	Series B		Average						[NcAA9C] (nM)	Individual vref values			Average					[NcAA9C] (nM)	Average																0	1.28516	1.23828	1.11719	1.09766	0.863281	1.12031	0.164072	14.6452	0	1	0.146452
0.333333	0.094	0.091		0.0925						0	0.084	0.0887		0.08635					0	1						[TrAA9A]	200	nM								100	0.792969	0.535156	0.507812			0.611979	0.157337	25.7095	100	0.546258	0.14044
0.5	0.102	0.1003		0.10115						20	0.0755	0.0837		0.0796					20	0.92183							[AscA] (µM)									200	0.494792	0.425781	0.542969			0.487847	0.0589016	12.0738	200	0.435456	0.0637734
0.833333	0.121	0.121		0.121						50	0.067	0.0723		0.06965					50	0.806601						t (min)	Series A	Series B	Series C	Average	Error					400	0.31901	0.407552	0.364583			0.363715	0.0442772	12.1736	400	0.324655	0.0475463
1.33333	0.151	0.153		0.152						100	0.0498	0.0528		0.0513					100	0.594094						60	76.6406	69.9688	64.2187	70.276	6.21664					700	0.308594	0.382812	0.283854	0.260417		0.308919	0.0530442	17.1709	700	0.275744	0.0473477
2.33333	0.211	0.217		0.214						200	0.0365	0.034		0.03525					200	0.408222						120	43.2031	41.0625	64.2187	49.4948	12.7962
3.33333	0.266	0.277		0.2715						400	0.0231	0.0217		0.0224					400	0.259409						180	16.4844	22.625	-10.7813	9.44271	17.7815
4.33333	0.315	0.33		0.3225																																									[E]50	162.856	22.8494	nM
5.33333	0.359	0.378		0.3685															[E]50	154.057	11.0868	nM
																										[TrAA9A]	400	nM								[Avicel]	100	g/L
										[Glc5]	0.5	mM															[AscA] (µM)										vref (µM AscA/min), vref = Vlim in the case of [TrAA9A]=0.									vref/Vlim
[NcAA9C]	20	nM									vref (dA 570 nm/min), vref = Vlim in the case of [NcAA9C]=0.									vref/Vlim						t (min)	Series A	Series B	Series C	Average	Error					[TrAA9A] (nM)	Individual vref values				Average	Error	Relative Error (%)		[TrAA9A] (nM)	Average	Error
	Absorbance at 570 nM									[NcAA9C] (nM)	Individual vref values			Average					[NcAA9C] (nM)	Average						60	85.0781	78.7188	76.4062	80.0677	4.49056					0	1.16406	1.41016	1.44922	1.54688	1.39258	0.162833	11.6929		0	1	0.116929
t (min)	Series A	Series B		Average						0	0.0594	0.0648		0.0621					0	1						120	62.4219	57.4688	51.7187	57.2031	5.3565					100	0.90625	0.921875	1.07031		0.966146	0.0905486	9.37215		100	0.693782	0.0811235
0.333333	0.093	0.092		0.0925						10	0.0542	0.0585		0.05635					10	0.907407						180	46.6406	31.8437	25.4687	34.651	10.8615					200	0.501302	0.394531	0.625		0.506944	0.115338	22.7516		200	0.364033	0.0828233
0.5	0.101	0.101		0.101						20	0.0479	0.0539		0.0509					20	0.819646																400	0.320312	0.390625	0.424479		0.378472	0.0531361	14.0396		400	0.271778	0.0381566
0.833333	0.118	0.119		0.1185						50	0.0363	0.0441		0.0402					50	0.647343																700	0.261719	0.259115	0.251302		0.257378	0.00542101	2.10624		700	0.184822	0.0216111
1.33333	0.144	0.149		0.1465						100	0.0258	0.0317		0.02875					100	0.462963						[TrAA9A]	700	nM
2.33333	0.195	0.207		0.201						200	0.0163	0.0195		0.0179					200	0.288245							[AscA] (µM)
3.33333	0.244	0.262		0.253																						t (min)	Series A	Series B	Series C	Average	Error														[E]50	156.368	20.7543	nM
4.33333	0.288	0.312		0.3															[E]50	87.4952	2.04837	nM				60	81.375	91.375	88.9062	87.2188	5.2092
5.33333	0.329	0.357		0.343																						120	74.9688	80.125	71.5625	75.5521	4.31095					[Avicel]	100	g/L	[HRP] = 1 nM
										[Glc5]	1	mM														180	49.9687	60.2812	58.75	56.3333	5.56481						vref (µM AscA/min), vref = Vlim in the case of [TrAA9A]=0.									vref/Vlim
											vref (dA 570 nm/min), vref = Vlim in the case of [NcAA9C]=0.									vref/Vlim																[TrAA9A] (nM)	Individual vref values			Average	Error	Relative Error (%)			[TrAA9A] (nM)	Average	Error
[NcAA9C]	50	nM								[NcAA9C] (nM)	Individual vref values			Average					[NcAA9C] (nM)	Average																0	0.945312	1.03125	1.26562	1.08073	0.16579	15.3405			0	1	0.153405
	Absorbance at 570 nM									0	0.0627	0.0626		0.06265					0	1									Error = standard deviation							20	0.558594	0.890625	0.878906	0.776042	0.188407	24.2779			20	0.718072	0.174333
t (min)	Series A	Series B		Average						5	0.0599	0.0598		0.05985					5	0.955307																40	0.379563	0.385843	0.541295	0.435567	0.0916168	21.0339			40	0.403031	0.0847731
0.333333	0.089	0.083		0.086						10	0.0571	0.0585	0.0586	0.0580667					10	0.926842																80	0.256165	0.218275	0.349883	0.274775	0.0677487	24.6561			80	0.254249	0.062688
0.5	0.095	0.091		0.093						20	0.0533	0.0512		0.05225					20	0.833998																150	0.192794	0.253724	0.253322	0.23328	0.0350627	15.0303			150	0.215854	0.0331131
0.833333	0.107	0.106		0.1065						50	0.0435	0.0394		0.04145					50	0.661612
1.33333	0.127	0.129		0.128						100	0.0281	0.0287	0.0248	0.0272					100	0.434158
2.33333	0.164	0.176		0.17						200	0.0155	0.014		0.01475					200	0.235435																									[E]50	34.3744	4.7334	nM
3.33333	0.201	0.22		0.2105																																								apparent	(kcat/Km)app	0.206549	0.0284421	1/uM*s
4.33333	0.236	0.263		0.2495															[E]50	83.1471	6.53053	nM
5.33333	0.269	0.301		0.285																																			Error = standard deviation
																																				The average value and error of [E]50 was derived using non-linear regression analysis of vref/Vlim versus [TrAA9A] curves
[NcAA9C]	100	nM
	Absorbance at 570 nM									The average value and error of [E]50 was derived using non-linear regression analysis of vref/Vlim versus [NcAA9C] curves
t (min)	Series A	Series B		Average
0.333333	0.086	0.086		0.086
0.5	0.091	0.093		0.092
0.833333	0.101	0.104		0.1025
1.33333	0.114	0.121		0.1175
2.33333	0.14	0.152		0.146
3.33333	0.166	0.184		0.175
4.33333	0.191	0.215		0.203
5.33333	0.215	0.245		0.23
[NcAA9C]	200	nM
	Absorbance at 570 nM
t (min)	Series A	Series B		Average
0.333333	0.086	0.083		0.0845
0.5	0.09	0.087		0.0885
0.833333	0.096	0.094		0.095
1.33333	0.104	0.104		0.104
2.33333	0.12	0.124		0.122
3.33333	0.137	0.143		0.14
4.33333	0.152	0.162		0.157
5.33333	0.168	0.181		0.1745

## Sheet: Figure 6
	Figure 6 panel A.										Figure 6 panel B.
	Oxidation of ABTS (measured as consumption of AscA) in time.										Dependency of vref/Vlim on [ScAA10C]
	[ScAA10C]	0	nM									HRP/ABTS reference reaction
		[AscA] (µM)										vref (µM AscA/min), vref = Vlim in the case of [ScAA10C]=0.									vref/Vlim
	t (min)	Series A	Series B	Series C	Average	Error					[ScAA10C] (nM)	Individual vref values			Average	Error	Relative Error (%)			[ScAA10C] (nM)	Average	Error
	20	75.8594	69.2969	74.375	73.1771	3.44134					0	1.2854	1.55078	1.4375	1.42456	0.133165	9.34783			0	1	0.0934783
	40	35.0781	35.2344	49.8437	40.0521	8.48019					10	1.21237	1.44922	1.375	1.34553	0.121142	9.00329			10	0.944524	0.0882925
	60	26.0156	7.26562	16.875	16.7187	9.37598					40	0.717669	0.976562	0.861049	0.85176	0.129697	15.2269			40	0.597911	0.0910434
											80	0.430904	0.660156	0.531725	0.540928	0.114903	21.2418			80	0.379716	0.0806587
											150	0.297423	0.35127	0.390004	0.346232	0.046496	13.4291			150	0.243045	0.0326389
	[ScAA10C]	10	nM
		[AscA] (µM)
	t (min)	Series A	Series B	Series C	Average	Error														[E]50	56.7332	7.22315	nM
	20	80.7031	62.5781	80.1562	74.4792	10.3102													apparent	(kcat/Km)app	0.125147	0.0159335	1/uM*s
	40	50.0781	32.4219	52.0312	44.8438	10.8019
	60	32.2656	4.60937	25.1562	20.6771	14.3619
												SmAA10A/CNW reference reaction
												vref (µM NAGeq/min), vref = Vlim in the case of [ScAA10C]=0.									vref/Vlim
	[ScAA10C]	40	nM								[ScAA10C] (nM)	Individual vref values			Average	Error	Relative Error (%)			[ScAA10C] (nM)	Average	Error
		[AscA] (µM)									0	3.6404	3.7946	3.9776	3.8042	0.168805	4.43733			0	1	0.0443733
	t (min)	Series A	Series B	Series C	Average	Error					40	2.8633	2.9464	2.9708	2.92683	0.0563578	1.92556			40	0.769369	0.0341394
	20	85.8594	80.5469	87.3437	84.5833	3.5736					80	2.1388	2.6676	2.2637	2.3567	0.276395	11.728			80	0.6195	0.0726552
	40	66.3281	69.2969	68.75	68.125	1.57998					150	1.2396	1.607	1.5633	1.46997	0.200696	13.6531			150	0.386406	0.0527565
	60	58.0469	41.4844	50.4687	50	8.29119					300	0.4571	0.4733	0.6195	0.516633	0.0894526	17.3145			300	0.135806	0.0235142		Data point with red font color was included in analyses but is not shown in Figure 5B (in order to keep the length of x-axes suitable for showing the data with HRP/ABTS reference reaction).
	120	13.6719		0.78125	7.22656
																				[E]50	101.11	16.3015	nM
	[ScAA10C]	80	nM																apparent	(kcat/Km)app	0.148353	0.0239183	1/uM*s
		[AscA] (µM)
	t (min)	Series A	Series B	Series C	Average	Error								Error = standard deviation
	20	97.1094	89.6094	91.4062	92.7083	3.91587
	40	84.2969	73.8281	78.2812	78.8021	5.25377					The average value and error of [E]50 was derived using non-linear regression analysis of vref/Vlim versus [ScAA10C] curves
	60	76.0156	60.8594	65	67.2917	7.8337
	120	51.7969	22.7344	34.0625	36.1979	14.6485
	180	27.1094		5.46875	16.2891
	[ScAA10C]	150	nM
		[AscA] (µM)
	t (min)	Series A	Series B	Series C	Average	Error
	20	99.6875	98.5938	95.7812	98.0208	2.01516
	40	92.3438	95.625	87.8125	91.9271	3.92288
	60	85	83.5937	75.7812	81.4583	4.96652
	120	71.5625	61.25	56.4062	63.0729	7.74082
	180	50.1562	44.8438	32.3437	42.4479	9.14474
			Error = standard deviation
			Empty cell = missing data point

## Sheet: Suppl Table 1
Supplementary Table 1.
					Apparent kinetic parameters of the reference reactiona
	H2O2 supplyb	Vlim (µM H2O2 min-1)c	Reference reactiond	[E]ref (nM)	kcatapp (s-1)	Kmapp for H2O2 (µM)	kcatapp/Kmapp for H2O2 (µM-1 s-1)	Vmax µM H2O2 (min-1)	[H2O2]max (µM)f			Individual Vlim (µM H2O2 min-1) values											Average	Error
	1 mM AscA autoxidation	0.038 ± 0.004	SmAA10A / CNW	42	4.2 ± 0.3	2.8 ± 1.3	1.5 ± 0.7	10.6 ± 0.8	0.012 ± 0.006			0.0343953	0.042178	0.0367113									0.0377615	0.00399619
	GO 0.03 g L-1	1.39 ± 0.13	SmAA10A / CNW	50	4.2 ± 0.3	2.8 ± 1.3	1.5 ± 0.7	12.6 ± 0.9	0.35 ± 0.16			1.49483	1.1893	1.23605	1.3193	1.19498	1.49483	1.58585	1.41653	1.53619	1.44931		1.39172	0.146407
	GO 0.03 g L-1	0.95 ± 0.04	SmAA10A / CNW	10	4.2 ± 0.3	2.8 ± 1.3	1.5 ± 0.7	2.6 ± 0.2	1.7 ± 0.8			0.9101	0.94865	0.9944									0.95105	0.0422012
	GO 0.15 g L-1	6.3 ± 0.9	HRP/AR	5.0	1084 ± 3 Sheet Suppl Figure 7 (panel C)	83 ± 7 Sheet Suppl Figure 7 (panel D)	13.4 ± 0.5 Sheet Suppl Figure 7 (panel E)	325 ± 1	1.6 ± 0.2			6.58108	6.09459	7.77928	5.59459	5.64414							6.33874	0.898569
	GO 0.035 g L-1	1.24 ± 0.12	HRP/ABTS	5.0	25 ± 2.6e	2.9 ± 1.6e	7.1 ± 1.2	7.5 ± 0.8	0.57 ± 0.32			1.2474	1.18097	1.12031	1.39258								1.23531	0.116986
	GO 0.035 g L-1	1.08 ± 0.17	HRP/ABTS	1.0	25 ± 2.6e	2.9 ± 1.6e	7.1 ± 1.2	1.5 ± 0.16	7.5 ± 4.3			0.945312	1.03125	1.26562									1.08073	0.16579
	Individual Vlim values are shown on the left of the table
	Average parameter values and errors are from the earlier work. Kuusk, S., Bissaro, B., Kuusk, P., Forsberg, Z., Eijsink, V. G. H., Sørlie, M., and Väljamäe, P. (2018) Kinetics of H2O2-driven degradation of chitin by a bacterial lytic polysaccharide monooxygenase. J. Biol. Chem. 293, 523-531
	For averages and errors see the worksheet in this Sourse Data fail that is indicated in particular cell
	Average values and errors of apparent kcat and Km were obtained using non-linear regression analysis of apparent kcat/Km versus [ABTS] curves using programme STATISTICA 7.1 (Stat.Soft.Inc., USA).
	For averages and errors see the worksheet Suppl Figure 1 (panel D) in this Sourse Data fail.
	Vmax of reference reaction is a product of apparent kcat of reference reaction and [E]ref. The error of Vmax was calculated based on the error of apparent kcat.
	The error of [H2O2]max was calculate based on the realtive error of apparent Km for H2O2 (expet for the HRP/AR reference reaction where relative error of Vlim was used).

## Sheet: Suppl Figure 1
Supplementary Figure 1 panel A.										Supplementary Figure 1 panel B.										Supplementary Figure 1 panel C.										Supplementary Figure 1 panel D.
Dependency of initial rates of ABTS oxidation on [H2O2]										Dependency of apparent kcat (for turnover of H2O2) on [ABTS]										Dependency of apparent Km (for H2O2) on [ABTS]										Dependency of apparent kcat/Km (for H2O2) on [ABTS]
[ABTS]	0.5	mM
	Initial rate (µM ABTS*+/s)										Apparent kcat (1/s)										Apparent Km (µM)										Apparent kcat/Km (1/µM*s)
[H2O2] µM	Series A	Series B	Series C	Average	Error					[ABTS] mM	Series A	Series B	Series C	Average	Error					[ABTS] mM	Series A	Series B	Series C	Average	Error					[ABTS] mM	Series A	Series B	Series C	Average	Error
0	0	0	0	0	0					0	0	0	0	0	0					0	0	0	0	0	0					0.5	5.46261	8.28295	7.86064	7.20207	1.52114
2	0.01875	0.0291667	0.0260417	0.0246528	0.00534542					0.5	52.0844	43.4563	68.845	54.7952	12.9096					0.5	9.53472	5.24648	8.75819	7.84646	2.28488					1	6.3441	7.71546	4.73646	6.26534	1.49106
5	0.0416667	0.0447917	0.0510417	0.0458333	0.00477352					1	105.867	100.745	128.711	111.774	14.8892					1	16.6875	13.0576	27.1744	18.9732	7.33074					2	8.73322	9.28122	8.44383	8.81942	0.425298
10	0.0572917	0.065625	0.0875	0.0701389	0.0156018					2	137.696	161.159	145.322	148.059	11.9685					2	15.7669	17.364	17.2105	16.7804	0.881103					5	5.69986	7.74349	4.8821	6.10848	1.47381
20	0.0791667	0.0770833	0.103125	0.0864583	0.0144713					5	243.848	256.893	252.028	250.923	6.59258					5	42.7814	33.1754	51.6229	42.5266	9.22639
30	0.0958333	0.0833333	0.127083	0.102083	0.0225347																												kcat/Km =	7.09883	1.24453
50	0.09375	0.0885417	0.1375	0.106597	0.026889
												Error = standard deviation										Error = standard deviation										Error = standard deviation
[ABTS]	1	mM
	Initial rate (µM ABTS*+/s)
[H2O2] µM	Series A	Series B	Series C	Average	Error
0	0	0	0	0	0
5	0.0541667	0.0614583	0.0354167	0.0503472	0.0134344
10	0.0875	0.0989583	0.0729167	0.0864583	0.013052
30	0.155208	0.154167	0.158333	0.155903	0.0021684
50	0.180208	0.185417	0.189583	0.185069	0.00469714
100	0.202083	0.202083	0.233333	0.2125	0.0180422
200	0.191667	0.209375	0.247917	0.216319	0.0287608
[ABTS]	2	mM
	Initial rate (µM ABTS*+/s)
[H2O2] µM	Series A	Series B	Series C	Average	Error
0	0	0	0	0	0
10	0.121875	0.132292	0.105208	0.119792	0.0136613
20	0.161458	0.182292	0.167708	0.170486	0.0106908
30	0.2125	0.23125	0.189583	0.211111	0.020868
50	0.236458	0.286458	0.21875	0.247222	0.0351141
100	0.272917	0.307292	0.258333	0.279514	0.0251371
200	0.28125	0.327083	0.286458	0.298264	0.0250939
[ABTS]	5	mM
	Initial rate (µM ABTS*+/s)
[H2O2] µM	Series A	Series B	Series C	Average	Error
0	0	0	0	0	0
10	0.103125	0.119792	0.0802083	0.101042	0.0198737
25	0.176042	0.244792	0.1875	0.202778	0.0368334
50	0.311458	0.354167	0.296875	0.320833	0.0297742
100	0.405208	0.438542	0.369792	0.404514	0.0343803
200	0.436458	0.510417	0.432292	0.459722	0.0439521
500	0.511458	0.529167	0.515625	0.51875	0.00925854
1000	0.519792	0.55625	0.547917	0.541319	0.0191035
		Error = standard deviation

## Sheet: Suppl Figure 2
Supplementary Figure 2.
Release of soluble products ([NAGeq] (µM)) in time.
[SmAA10A]	42	nM	no ABTS
	[NAGeq] (µM)
t (min)	Series A	Series B	Series C	Average	Error
0	0	0	0	0	0
10	3.4411	2.15335	1.05872	2.21772	1.19249
30	7.63065	4.40639	4.69861	5.57855	1.78317
60	12.8966	11.0134	8.03805	10.6493	2.44966
120	22.8666	19.7488	16.9041	19.8398	2.98229
[SmAA10A]	100	nM	no ABTS
	[NAGeq] (µM)
t (min)	Series A	Series B		Average
0	0	0		0
10	2.7352	1.95211		2.34365
30	5.97071	4.57496		5.27283
60	11.3894	9.44393		10.4167
120	21.6777	19.4358		20.5567
[ABTS]	0.2	mM	[SmAA10A] = 42, 100, 200, or 420 nM
	[NAGeq] (µM)
t (min)	42 nM SmAA10A	100 nM SmAA10A	200 nM SmAA10A	420 nM SmAA10A	Average	Error
0	0	0	0	0	0	0
10	1.7779	1.90181	2.14776	4.25036	2.51946	1.16413
30	4.80883	4.89539	6.32593	7.43965	5.86745	1.25798
60	9.71747	10.1655	13.3714	14.6163	11.9677	2.40118
120	18.1585	19.3141	25.388	23.9545	21.7038	3.50806
			Error = standard deviation

## Sheet: Suppl Figure 3
Supplementary Figure 3.
Release of soluble products ([NAGeq] (µM)) in time.
Series ID	none
	[NAGeq] (µM)
t (s)	Series A	Series B	Series C	Average	Error
0	0	0	0	0	0
30	18.9743	17.9795	16.024	17.6593	1.50099
60	39.1422	35.0244	34.898	36.3549	2.41474
120	64.3454	58.7591	61.9154	61.6733	2.80101
300	80.7679	82.5173	78.1338	80.473	2.20656
600	80.1165	79.57	78.7958	79.4941	0.663629
Series ID	Avicel 100 g/L
	[NAGeq] (µM)
t (s)	Series A	Series B	Series C	Average	Error
0	0	0	0	0	0
30	17.8409	9.04858	39.4609	22.1168	15.6506
60	61.3562	21.2141	34.4201	38.9968	20.4587
120	63.385	40.5666	59.0274	54.3263	12.1139
300	89.0409	68.7776	77.7059	78.5081	10.1554
600	82.0598	77.0008	75.7779	78.2795	3.33047
Series ID	Glc5 0.5 mM
	[NAGeq] (µM)
t (s)	Series A	Series B	Series C	Average	Error
0	0	0	0	0	0
30	17.1713	12.567	16.5768	15.4384	2.50438
60	35.7782	30.9871	34.0381	33.6011	2.42526
120	60.4766	51.438	56.5787	56.1644	4.53348
300	80.2988	77.6614	76.7605	78.2402	1.83884
600	83.5643	83.6429	77.369	81.5254	3.59979
Series ID	AR 0.2 mM
	[NAGeq] (µM)
t (s)	Series A	Series B	Series C	Average	Error
0	0	0	0	0	0
30	13.631	9.19609	14.186	12.3377	2.73481
60	29.0691	21.5748	28.2124	26.2855	4.10195
120	53.9498	39.504	53.0753	48.843	8.09966
300	76.8066	69.1731	74.0369	73.3388	3.86435
600	78.5045	74.5723	72.8793	75.3187	2.88595
Series ID	ABTS 1 mM
	[NAGeq] (µM)
t (s)	Series A	Series B	Series C	Average	Error
0	0	0	0	0	0
30	11.9503	7.24809	14.5416	11.2466	3.6973
60	27.1703	20.7956	25.8234	24.5964	3.35981
120	46.7684	41.9222	46.8593	45.1833	2.82459
300	79.037	73.2207	72.6609	74.9729	3.53077
600	78.972	75.101	72.3655	75.4795	3.31947
Series ID	ABTS 0.2 mM
	[NAGeq] (µM)
t (s)	Series A	Series B	Series C	Average	Error
0	0	0	0	0	0
30	13.4134	10.4802	14.7252	12.8729	2.1735
60	30.1456	24.2593	30.0915	28.1655	3.38295
120	53.0452	44.437	53.7072	50.3964	5.17162
300	78.5824	73.5422	73.0078	75.0441	3.07588
600	78.5564	77.5577	73.8824	76.6655	2.46146
		Error = standard deviation

[truncated: 11 more sheets: Suppl Figure 4, Suppl Figure 5, Suppl Figure 6, Suppl Figure 7, Suppl Figure 8, Suppl Figure 9, Suppl Figure 10, Suppl Figure 11, Suppl Figure 12, Suppl Figure 13, Suppl Figure 14]
